# Supplementary material for: Estrogen affects the negative feedback loop of PTENP1-miR200c to inhibit PTEN expression in the development of endometrioid endometrial carcinoma
Source: Cell Death Dis. 2018 Dec 18;10(1):4. doi: 10.1038/s41419-018-1207-4 (PMC6315040; doi:10.1038/s41419-018-1207-4)
Supplement: Supplementary file 4 — Supplementary table1 [file 41419_2018_1207_MOESM4_ESM.xls]

## Sheet: Sheet1
	Table1
	Primer	Sequence(5'to3')
	miR-200c-3p mimic	UAAUACUGCGGGUAAUG AUGGA
	miR-200c-3p inhibitor	ATTATGACGGCCCATTACTACCT
	Primer	Sequence(5'to3')
	PTEN Forward Primer	ACCAGGACCAGAGGAAACCT
	PTEN Reverse Primer	GCTAGCCTCTGGATTTGACG
	PTENP1 Forward Primer	GGGTTTTGCTGCATTCTTGC
	PTENP1 Reverse Primer	ACAGCAGCCAATTCCTCGAA
	β-actin Forward Primer	CGCGAGAAGATGCCCAGATC
	β-actin Reverse Primer	TCACCGGAGTCCATCACGA
	miR-200c-3p Forward Primer	TAATACTGCCGGGTAATGATGGA
	miR-200c-3p Reverse Primer	CTCTACAGCTATATTGCCAGCC
